# Supplementary material for: The potential crosstalk genes and molecular mechanisms between glioblastoma and periodontitis
Source: Sci Rep. 2024 Mar 12;14:5970. doi: 10.1038/s41598-024-56577-2 (PMC10933479; doi:10.1038/s41598-024-56577-2)
Supplement: Supplementary file 2 — Supplementary Table 1. [file 41598_2024_56577_MOESM2_ESM.xlsx]

## Sheet: Sheet 1
Overlapping DEGs from datasets GSE4290 and GSE10334
Only GSE4290	Only GSE10334	GSE4290 AND GSE10334
TOP2A	LOC100293211	NEFM
ASPM	IGHM	RGS4
NDC80	TNFRSF17	NEFL
CACNG3	FAM46C	COL4A1
GJB6	IGLJ3	SH3GL3
CCK	IGLL5	ENPP2
LTF	IGK	RGS1
DDN	DSC1	COL4A2
IGFBP2	KIAA0125	CXCR4
OLFM3	MZB1	TNFRSF19
LGI3	SPAG4	EPB41L4B
NTSR2	CXCL6	ELOVL4
GABRB2	AADACL2	SELE
MELK	CXCL1	CFI
PNMAL2	CD79A	EPCAM
SERPINH1	IRF4	CLDN10
CREG2	CD27	TYRP1
MAL2	SLAMF7	CPNE5
AK5	SEL1L3	PNOC
KIF20A	DERL3	SFRP4
CPNE6	KLHL6	TAGLN
FAM19A1	FKBP11	C3
TTC9B	FLG2	LY96
MEOX2	ST6GAL1	CYBA
STMN2	CHST2	MEF2C
TRHDE	TAGAP	COBL
PPP4R4	LOC101929272	ICAM3
SYN2	LAX1	SELM
PSMB8	FCRL5	SOCS3
SLC30A3	CYTIP	IGLC1
PACSIN1	ODAM	FCGR2B
SHOX2	ADAM28	TMEM176B
FSTL5	MMP7	BMS1P20
MYT1L	C16orf54	HCLS1
CHRM1	KRT2	IGHD
CRNDE	CECR1	PIP5K1B
GABRA1	EAF2	IGKC
RP11-320H14.1	CD38	SRGN
PDE1A	XBP1	PECAM1
WIF1	EVI2B	PDZRN4
UHRF1	LOC100130476	PLAT
NEUROD6	CXCL8
SYNPR	ARG1
SLC8A2	MMP12
SNAP91	ANKRD36BP2
CNGA3	SELL
RBP4	PTP4A3
GLT1D1	HLA-DOB
PBK	FABP4
TAC1	CXCL13
C1QTNF4	FCGR3B
ANO3	ICAM2
RFPL1S	CYP24A1
RYR2	MS4A1
SST	POF1B
TMEM235	ZBP1
UNC13C	LOR
SNCG	IL10RA
PDYN	PIM2
NECAB2	SLC27A6
GRM3	KRT19
SYNGR3	FAM83C
PEX5L	CLDN20
GDA	CSF3
CES4A	PLAC8
FOXM1	IGLL3P
NKAIN2	IGJ
FCGBP	GLCCI1
JPH3	BTG2
CEP55	CALML5
KCNJ4	MMP13
STXBP6	FOS
PPP2R2C	IGHV3-54
CALY	MAP2
SYT1	THEMIS2
NRGN	BPIFC
COL3A1	TDO2
SSTR1	P2RY8
CHGA	GUSBP11
OGDHL	RASSF6
ATP2B3	ABCA12
TMEM151A	COL15A1
TMEM130	FLG
LFNG	MIR143HG
LRRC7	SLC15A2
PRKCZ	AADAC
SPOCK3	GJA3
MFSD4	PPAPDC1B
NELL1	KRT1
SULT4A1	CD53
RAPGEFL1	SPAG17
FAM19A2	ITM2C
CDK1	MAMDC2
CABP1	CD19
DLG2	STAP1
ST18	RPTN
PLEKHA4	IL1B
CNTN3	NPR3
SLC12A5	ZNF215
FEZF2	RAC2
GRM1	CCL18
SLC17A7	ALOX15B
ATP8A2	FPR1
RTN4RL2	DENND5B
JAKMIP3	ITGAL
VSNL1	BHLHE41
HMP19	FCRLA
ITPKA	RAB30
CPXM1	CSF2RB
SERPINI1	RUNX1-IT1
RSPO2	XDH
SNCB	IL2RG
NEGR1	SLC2A3
ERMN	SAMSN1
HSPG2	PROK2
RBFOX3	CD177
ICAM5	DDIT4L
C11orf87	LOC101930405
SH3GL2	ARHGAP9
SYT13	PAQR5
ATOH7	EGFL6
NPY1R	HBB
KRT222	CYR61
EGFR	PPBP
SVOP	EXPH5
FKBP10	JAK3
ANKRD34A	NCF4
SCN3B	YOD1
CPLX2	SLC16A9
DOK6	LY9
KIRREL3	SLC19A2
SLITRK1	MEI1
OPALIN	GNG7
GNAL	CDK14
RHBDL1	FER1L4
PHYHIP	MME
ACTL6B	IL16
VIP	CYAT1
SOWAHA	IGLV1-44
KCNJ3	CTSH
DLGAP3	CORO1A
VSTM2L	RORA
CRH	FUT8
CELF5
CAMK2A
PRKCB
APOL4
KCTD4
ELN
DHRSX
CRYM
SYN1
PTPN5
NPTXR
SERPINA3
FRRS1L
FLJ22184
NECAB1
MAST1
ID3
TACC3
WNT10B
SMPX
F2R
IBSP
SLITRK4
KIF4A
CHI3L1
TMEM155
LINC00507
TMEFF2
DRD1
CUX2
NPTX1
KIAA1107
MAL
GALNTL5
C1orf115
SLC7A14
IGF2BP3
HJURP
RIMBP2
ZNF488
ERC2
SCN2A
MAK
ASIC2
DACH2
HPCAL4
AKAP5
NWD2
CRHBP
IGFBP3
HOOK1
SNCA
CBLN4
SERTM1
KCNK1
MARCH11
GPR22
NES
RUNDC3A
CYP4X1
HPCA
COL1A1
WEE1
VSTM2A
RBFOX1
LOX
CENPK
CACNA2D3
CD163
EIF4EBP1
CPLX1
PTPN20B
GLS2
CDH18
LINC00320
STX1B
FGF13
B3GALT2
PCLO
CARNS1
TPPP
SYT4
GABRD
SOSTDC1
PPP1R16B
C7orf57
DOCK3
HTR2A
REPS2
GABRG1
CNTN2
RAB3A
MUM1L1
CCNB2
CELF4
TIMP4
GRM5
UBE2QL1
JAKMIP1
NAPB
KCNQ5
SRPX2
TUNAR
TNC
CDKL2
HOXA10
GNG3
KCNK12
PDPN
WSCD2
BSN
S1PR5
GABRA2
PCSK2
KIF18A
BEX5
GBP1
HIST1H4J
KCNQ2
HHIP
MARCH4
RIMS3
HAR1A
EZH2
BUB1
MIR7-3HG
CACNA1B
ABCC8
TMEM191A
KLHL32
MACROD2
CNTN4
SLITRK5
RAB11FIP4
SLC26A4-AS1
DIRAS2
SLC24A2
ANXA1
COL8A1
RP11-389G6.3
JAZF1-AS1
MAP7D2
WBSCR17
CCDC85A
CA11
LOC100131170
RALYL
TGFBI
CHD5
SHISA7
HS3ST4
HSPA12A
DLGAP2
LOC389895
CLEC5A
LINC00403
CLCA4
LRFN5
ETNPPL
FREM3
MARVELD3
GPR83
OPCML
LOC284578
RASGEF1A
ZIC1
RASAL1
SLC5A11
CCKBR
UNC5A
ST8SIA3
NEFH
SERPINE1
TUBB4A
MOBP
DLGAP5
RASGRF2
SPX
E2F8
NUSAP1
CDH12
CAMK2B
PTX3
PCDHGA8
MBP
PAK3
FXYD7
MDK
SLC17A6
RP1-212P9.2
NPY
KIAA0513
MYRF
GOLGA7B
PPFIA2
SLC35F3
KIAA0319
GRIN2A
BC040734
LY6H
RAP1GAP2
NUF2
NAP1L2
SYT16
PCDH7
GPR17
PLP2
TTC9
HOXA7
HOXA3
PPP1R1A
STMN4
KIF21B
EMILIN1
IRX3
STX1A
SNAP25
NSUN7
ANK3
GRM2
RAPGEF4
ERICH3
C3orf80
NRXN3
FOXD1
KIAA1045
HS3ST3B1
ARHGDIG
DPP10
L1CAM
FBXL16
IQSEC3
SAMD12
THEMIS
LINC00889
NRG3
MAST3
KIF17
CYP26B1
MAG
TMEM71
GPR62
RNASE6
CTC-471C19.1
DGKE
ELAVL2
EMP3
TAGLN3
CDK5R2
DNAJC6
PDE2A
INA
RAPGEF5
CLEC4G
RGS7
SLC1A6
ATP6V1G2
CA3
FA2H
UNC93B1
SLC32A1
PTPRT
CKAP2L
DOC2A
RAB40B
SOX11
NRSN1
NID1
SV2B
LOC401220
KIAA0101
ZNF365
CDH13
GLS
SRCIN1
LGI1
IPCEF1
SGSM1
RRM2
KLHDC8A
CNTNAP2
KIAA1644
SPRY4-IT1
TPX2
SYP
MS4A4A
COL26A1
NAV3
GAD1
KCNAB2
NCAPH
TBR1
RCAN2
POSTN
KCNH3
CYP46A1
PLCXD3
ARPP21
ATP8A1
RIMS1
GABBR2
ELFN2
SPC24
EMP1
FUT9
RP11-215H22.1
SCN2B
FNDC9
PRR18
NMNAT2
DLGAP1
GABRA4
CD44
HS6ST3
DUSP2
EDIL3
RP11-710C12.1
MAGEE1
PLA2G2A
KIF1A
DNM1
VMP1
MICAL2
CSRP2
CDH9
TTK
MIR124-2HG
TMEM132D
DYNC1I1
GBP5
GAD2
DMTN
HOXD10
FN1
PAK7
C1orf95
LMNB1
SLC6A17
CDCA7L
PAIP2B
LOC285147
TIMP1
CHRM3
EMX1
GABRB1
AGAP2-AS1
ZCCHC12
RTBDN
PITPNM3
IQGAP2
MCHR2
TF
COL1A2
OR2L13
EEF1A2
CLCN4
ZC3H12B
HSPB3
CAMK4
UNC5D
RAB3B
ZMAT4
CACNA2D1
SDR16C5
CECR6
P2RX5
ZFR2
TENM2
MYRIP
LINC00632
SYNGR1
KSR2
LRTM2
PLAU
FAM46A
RIPPLY2
GRIN3A
PCDHB11
ZNF385B
LRFN2
GABRG2
CBLN2
ANXA2
NPTX2
BDNF
CLSTN2
CELF3
CNDP1
HAUS8
CCDC110
HLF
STXBP1
DNM3
PALM2
PPM1H
NGEF
ADCY5
PTPRR
ANKRD18A
GALNT14
AF070581
SHANK2
SRRM4
TNNT1
BOK
HHATL
PAK1
CDCA8
HMCN1
UGT8
RXFP1
SUSD5
LCAT
KIF14
EPB41L3
DNAJA4
NUDT14
LOC101927359
CDC45
ATP2B2
ARHGAP42
CDC20
FRMPD4
APLP1
PAK6
YJEFN3
FLNA
IL1RAPL1
ATRNL1
RP4-621B10.8
NCS1
SEC14L5
CLEC2L
KCNAB1
LINC01105
TMEM151B
SCRT1
GPR37
CA10
CASKIN1
EPB41L1
CENPU
LOC100129973
SATB2-AS1
CHN1
AEBP1
TTLL7
RP4-593C16.3
PSD
CKS2
S100A10
MAP3K6
GPX8
CRY2
CACNA1E
RP3-406A7.7
RPRML
MOG
CHGB
ASPA
MATK
KCTD16
RGS7BP
IL7
NALCN
TAGLN2
FOSB
EFNA3
GABRB3
CTB-78F1.1
COPG2IT1
FAM155A
WWTR1
PCOLCE
CALB1
ANXA2P2
ANO4
NMB
TNFRSF12A
NCDN
GDF15
MKX
ANKS1B
ZDHHC11
SYT5
RASGEF1C
ATL1
S100A11
KIAA1598
AMPH
MTHFD2
PRRG3
EPHB6
GNAO1
HNF4G
GALR1
MYO1D
CASC5
LOC389831
CAMKV
CDK5R1
SPOCK1
MAP3K9
PLEKHH1
ABCA13
SIX1
AJAP1
XKR4
RTN4RL1
RBM11
SORBS2
PTGER3
EVC
ALDH16A1
LINC00086
ST6GALNAC5
DCTN1-AS1
LPPR5
PPP3CB
HOXA1
CSMD1
CTSC
LDB2
NDFIP2
EPHA5
STXBP5
TMEM196
FAM124A
TMEM200A
KCNA4
CRISPLD1
RELN
SLC4A2
TMEM56
FAM189A1
FAM64A
PLLP
ERAP2
EN2
SEMA4A
SEPT4
COL24A1
SKA1
LPCAT4
HLA-J
SOX4
ADCY1
YPEL4
HAPLN2
SOX10
PTGDS
RUNDC3B
PCP4L1
SPOCD1
GFRA2
BRSK2
CDH19
LOC440934
TMEM125
AF131215.4
RAB27B
CHI3L2
SV2C
RAB3GAP2
KIAA1549L
PNMA6A
FBXW7
SPHKAP
CENPF
ADAM11
EXTL1
LINGO2
SLC7A10
C17orf96
GREM1
SGIP1
GAL3ST1
GOT1
LMO7
KCNJ6
BCL11A
CEBPD
LINC01088
TFPI
DPP10-AS1
KIAA2022
CD151
SPSB4
NUAK1
CAP2
RTN1
KCNA1
WFDC1
RIMS2
FKBP5
ADRA1B
CADM2
PPP1R14A
PEG3
PHACTR3
ENTPD3
PROS1
CRTAC1
GBP2
BHLHE22
THRB
DNAH17
ZNF536
RERGL
HOXA5
LHX6
BASP1
RPH3A
GRIP1
BRINP1
LOC100506563
PART1
TCEAL2
VSIG4
MCM5
PPP1R1B
NT5DC2
STYK1
FBXL15
MAP7
INPP5F
ABCA1
ADRB1
LMO3
PLEKHH3
USP51
GUCY1B3
VIPR1
AX746627
CDCA7
MTMR7
HS3ST2
PLEKHG3
CCDC80
S100A6
DLX1
KIF5C
SORCS1
AQP1
C2orf82
RDH10
OLFM1
FZD7
MRAP2
APBA1
RTN4R
METTL7B
PRKCG
PLK2
BCL2L12
KIAA1244
COL6A2
ERCC6L
DCAF12L2
MICU3
PPIC
TAS2R5
CDKN2D
CLIC1
EHD3
GINS2
VEGFA
SMC4
KCNH8
CDK4
NOTCH2NL
ENC1
CSRNP3
SLC24A4
PDZD4
TSPYL5
MCTP1
LOC285812
SYTL5
HOTAIRM1
PTPRN
FAM129A
KCNB1
LOC100287387
TGFB1I1
C1QB
CCDC68
SYNPO
XK
HLA-DRA
GPR27
IL12RB2
GPIHBP1
GAS2L3
GABBR1
SLCO1A2
STAR
TRAF3IP2
SLC6A15
SYT3
CAMSAP3
ADIRF
DEPDC1B
PPP4C
BEX2
KIFC1
SHISA9
RAD51AP1
DGCR9
CPVL
FABP3
GRP
MSR1
SLC39A12
C8orf4
C1R
NRXN1
NTN1
TGIF1
PRRT3
HTR5A
BAIAP3
RP11-332H18.4
CHN2
GPRASP1
PLTP
FBXO2
CDKN2C
UNC13A
ENPEP
KLK6
C1QA
HMGCLL1
RUSC2
MTURN
CYP26A1
TMEM246
RNF128
SPTBN2
GNAI1
SEPT3
TMEM144
LOC283516
CNNM1
LOC100506731
JAG1
LHPP
LGI4
NINJ2
TMEM59L
MAP1A
C1S
UBALD1
CYFIP2
AIFM3
CELSR1
FGF12
CALN1
RHOC
ADARB2
HES6
EN1
BRSK1
FAM65B
CMTM3
MPPED1
TLR2
PVALB
WDR86
CAV1
MYBL2
GBP3
PCDHB16
PPAP2C
AFAP1L1
PRKCE
NTNG2
BUB1B
ACKR1
YBX3
SLC2A13
LINC00839
CENPE
PNCK
NAP1L3
PPP1R14B
RP11-307O13.1
WDR63
ARRB1
FAIM2
C4orf47
HCG11
PRKAR1B
CENPM
KCNA2
EPHX4
HMGB2
PGBD5
CNIH2
RERG
LRP2
LPL
FAM13C
PCDHAC2
POFUT1
NPAS1
RP11-143K11.1
GRIA4
PRMT8
MOAP1
CLDN11
DRP2
CHST1
RP11-586K2.1
DOCK9
TMEM45A
PLCXD2
VWA5B2
DDIAS
PRRX1
NELL2
CCDC167
WDR7
TREM1
DTNB
KIAA0040
GPR123
TP53
MYC
SCOC-AS1
NAP1L5
LGR5
GABARAPL1
CDC25C
PCDHB13
LINC00460
DGKB
MMP2
B4GALT6
TOX2
PCSK6
SH2D5
LNX1
MRC2
RAB13
CD99
SLC26A4
SOX9
SYNJ2
C1QC
LOC100288911
KCNQ3
ANKRD33B
PDE1B
COX7A1
CA12
YWHAH
ABCB4
SHANK3
LINC00622
VAMP8
PLP1
GNG13
LOC100506851
ETV1
FANCE
NETO1
IMPG1
ACSL6
KLHL3
EFEMP1
NCOA7
YPEL2
C1orf162
NOD2
ADAMTS8
KCNG3
ITGA5
TMEM257
DGKZ
ETV4
WASF1
LOC157562
STEAP3
SEC61G
ROGDI
C9orf24
LOC101927811
TK1
MGP
FOLH1B
LOC100507534
PSD3
SPINT2
PYGL
ADARB1
MAPK9
TRIP6
AJUBA
PTBP1
EGFEM1P
TREM2
LOC283070
SNCAIP
SLC25A27
ITPR1
GLIS3
LYPD8
MEG3
BCAN
AP3B2
PTPN3
SRPX
MYO5A
MAML2
RASL10A
LRP11
BCAS1
CPNE9
TRPV6
LAMB2
SCIN
ACVR1C
ARX
BC045559
ENHO
VIM
TMEM38A
LOXL2
ABTB1
TEF
AATK
HOXC6
TESPA1
PIP4K2A
PDP1
SIDT1
SRGAP1
LAMP5
CSMD3
ANGPT2
PTH2R
KLHL2
ANTXR2
RP11-560G2.2
DUSP26
C21orf91
CNTNAP4
KCNIP4
TNFRSF1A
BFSP1
KIAA1324
CYS1
PHACTR1
CGREF1
ST8SIA5
SLC26A8
ANXA5
RNF213
OPTN
PLCL1
SUGT1P3
LINC00643
MFAP4
KCNK4
DYNLT1
TLN2
PNMA3
LYPD1
SORCS3
CSPG4
PPP2R2D
SPTBN4
MDGA2
FBXO5
KGFLP2
PIANP
HIST1H2BH
TSPAN12
ELAVL4
CAPN3
LPPR4
DNAAF3
SAMD9
SLC16A4
PCSK1
CNTN6
RBM24
GPC5
STEAP2
LINGO1
NEUROD2
STK17A
PAQR6
EVC2
BCL11B
SCAI
ZNF540
STPG1
NIPAL3
PLEKHA1
FBLIM1
MSI1
NNAT
LOC285556
ATCAY
ZBTB42
ADAMTS19
PPEF1
TBX2
GPR65
GPR88
PTPRD
C1orf192
TPRG1L
GJB1
SLC27A2
RLTPR
CACNA2D2
FGF14
TSPAN6
LOC400622
LAMB1
ITGA4
ZNF217
TSKU
MVB12A
INPP5J
FBXL2
PRDX4
SLC2A10
DYDC2
PLCB1
LOC100506725
GPR85
DDX25
CTD-2292M16.8
CLMN
QDPR
RP2
NIPAL4
PI4KA
SYNJ1
DDX60L
PCDHB3
KCNK3
SCN8A
CCDC102B
DOCK5
SYTL3
CDR1
KBTBD11
FOXD3-AS1
CDK2
KIF18B
TEX29
SMIM17
PANX2
LAMC1
CNTN5
LOC100129620
RP11-469M7.1
TMEM35
NR4A2
IDH1
PDIA2
CD14
HOXB3
CBX7
OTUD7A
ARHGAP11A
C21orf62
UNC5C
HAS2
HDAC11
RP11-95O2.1
GRIA2
HSPA2
BC045791
PHLDA1
SCG5
LRRC36
ACTR3C
NEDD4L
DTX3L
SFRP2
FGFBP2
RORB
TUBA4A
RNF41
PCP4
CALB2
CTC-462L7.1
LOC286367
KIAA1211L
GAS1
KCNIP2
CP
ZNF367
CYP20A1
NCAPG
C8orf46
LPAR1
JPH1
RTP4
RAB6B
HOXA4
SLC46A2
LOC375196
SH3BGRL2
PRSS3
ACKR3
SMIM6
CXCL14
FRAS1
CTNNA3
DLK2
MAPK8IP2
BZRAP1
RIT2
TMOD2
RNF175
ACTL6A
EGR3
DNAJC12
FCGRT
BAI3
VWC2
TRIM14
FAAH
NDN
S100A4
SIX4
NEURL1
DTL
RAP1GAP
MS4A7
TNIP3
RNF112
S100A1
LOC101930421
PP12719
HPRT1
PCDHGA10
RAB33A
RP11-2E11.9
PLSCR1
CD200
SEC61A1
MSN
POU6F2
LOC101926962
WNT7B
TPD52L1
LGALS3
LUM
CD58
IRX1
OSBPL1A
IRX5
CD93
PPP1R9A
STOX1
SERPINA1
CPLX3
PRKAR2B
RBM47
TRIM59
PCDHB9
FOXD3
EFNB3
CAMKK1
LONRF2
LRRC4
MYOF
LRRTM1
RGS11
ADD2
B3GAT1
ANXA3
PAXIP1OS
NEK2
SLC6A1
FXYD1
SNPH
RASD2
SERPING1
PTTG3P
FREM2
PPM1L
TYMS
BC022047
PCDHGA4
ARHGAP36
APOC1
FAM19A5
C15orf45
CNTN1
UBE2C
ENPP5
LRRC10B
KLF8
ARHGAP32
FSTL1
GPAT2
CARD16
C10orf35
EVI2A
ACOT7
NCEH1
SPARC
PSMB9
TRIM5
HOXB2
IGSF8
HENMT1
BCL2L2
LOC101927824
ERBB3
STON1
TMEM132C
TMEM255A
SOCS2
ADAP1
KLHL26
MEX3A
PDLIM3
ADM
CACNB1
LINC00950
PRSS3P2
SLC25A21-AS1
AMN1
ADAM12
MCM2
SHCBP1
RPN2
IL1RAP
FAM126B
PDLIM1
KCNJ9
HIST1H2AM
SSBP3
CARTPT
S1PR3
CACNB2
GDAP1
BOC
HOXD11
KIT
POPDC3
WDR90
ABCC3
KIF11
NDRG4
TRIM47
UCHL1
TBC1D9
C1orf112
LINC01279
CD74
PRC1
LHX9
MS4A6A
LANCL1
SLC15A3
ELMO1
LOC283484
LCNL1
PABPC1L
FAM20C
FZD9
LIMD1
DBF4
TMED4
RAB15
APOBEC3B
GJC1
KLC1
MIR34A
CACNG2
ITGB4
ABLIM2
DDIT4
LOC283588
MFSD6
NBL1
VAT1L
KNDC1
CRIP1
TUB
FCN2
GABRA5
UNC79
PPP3R1
PPM1J
RAB4B
MAP6D1
GFOD1
ADRBK2
NMI
GNG8
CA4
HMOX1
TFAP2A
LOC283737
LOC100506388
CCNA2
RECQL4
SLC1A1
SH3TC2
BAIAP2
ALDH1A3
ZFP36L2
RALGPS1
CMTM5
GDF10
SLCO3A1
GLRB
MCF2L2
CCSER1
SEPT6
RP11-5C23.1
GINS1
PRDM2
PXDN
CBLN1
TTC7B
HSPB1
ADAMTS15
MAFG-AS1
IGFBP4
CNP
CORO6
KNTC1
LOC101928185
NUDT1
NPPC
LOC100131662
LOC101927988
AURKB
RNF157-AS1
BRWD1
RP11-416I2.1
LSP1
STK17B
MGAT4C
C2orf80
PPFIA4
HSPA6
TBC1D30
MMP9
LOC100131860
PPP1R3B
RP11-182J23.1
C1RL
PDE4DIP
PRSS23
NAMPT
FAM49A
PLVAP
KCNJ1
INSM2
CDS1
CSTA
DDX39A
BTRC
PPP3CA
PMM2
TRPM6
CYTL1
PNMAL1
TMCC2
P2RY12
CAMK2N1
E2F5
CCNA1
ENDOU
B3GNT1
COL28A1
ANO5
RP11-732A19.1
LOC441052
RBP1
ME1
ESM1
ANKRD34C
CACNG8
LGALS3BP
ADAM22
KIF15
LRRTM4
CACNB4
LGALS1
RFX4
XPR1
FKBP1B
INHBA-AS1
ASPHD1
TUSC3
PCNA
ZNF204P
SLC22A15
BST2
ACADSB
RTN2
NLK
TPPP3
LOC400043
GALNT9
BARD1
SOX2
MMP17
KIAA0408
MAP2K1
ANKRD29
NLRP2
MBNL2
HCP5
ECM2
FIGN
TEAD2
BIN1
PLEKHM3
PCDHB18
SEZ6L2
SMIM3
SCAMP5
MAP2K4
ORC1
HLA-F
LARP6
PABPC4L
ANXA2P3
LIMA1
PTK7
CBFA2T3
ELAVL3
SLC8A3
COL5A2
LOC100132891
RYR1
TUBB6
GBE1
PHF19
LRRC75A
LINC01007
FAM71E1
FJX1
CAPG
PDIA4
DSCAML1
FOXP2
NECAP1
LPPR3
CALD1
TMTC1
ADCYAP1
AURKA
KCNV1
TCF3
ARC
LY86-AS1
MIAT
ISG15
SLC47A2
KIF23
SEC31B
RNF135
SERPINA5
BCHE
BRIP1
LARGE
TPTE2P6
GMNN
SNORD114-3
TRIM36
ELAVL1
GPR158
RSPO3
LEPREL4
ARHGEF9
KCNA3
CTHRC1
CPNE4
RAB26
RP6-24A23.7
GBX2
PALLD
RP11-382B18.4
FSD1L
HLA-DPB1
CERCAM
ENPP4
SGTB
FAM73A
VAMP2
STAB1
NKIRAS1
COL6A3
SEMA3E
CAMK2G
NEDD9
SV2A
LOC101928335
NIPA1
LRRC3B
SH3BP5
WDR17
GSTO2
DUSP7
NKX3-2
SP100
ANO6
AGTPBP1
ANLN
ESYT3
BAZ1A
LOC102723918
CDYL2
LOC101929255
TNR
IGFBP7
RCN1
RP11-28F1.2
LOC154761
SLIT2
PCDHB17
MBLAC2
SLC9A6
PXK
PIFO
OIP5
MYCBP2
C1orf216
MAD2L1
GAS7
EPHA2
WNT5A
FGFR2
LINC01346
CD276
TRHDE-AS1
CNN3
LOXL1
HLA-G
DKK2
HS3ST3A1
PPP1R18
CDCA3
RTKN2
ATP1B1
HPSE
FANCI
HELLS
PELI3
PRKACB
GPD1
ASB2
DMRTA2
CPEB3
TRPM8
PAQR8
NDRG3
RAD51
CD97
LHX8
NAPSB
KIAA1217
DLX2
BTG1
UNC80
METTL21B
MSANTD1
IFI16
SPRYD3
COMP
RP11-180N14.1
NPAS4
LDLRAD3
CHST9
SIX5
HLA-DPA1
ZBTB20
BEX1
FGF9
PRX
PLA1A
SERP2
ALDOC
HMG20B
AGTRAP
BTN3A2
C5orf30
LDOC1
SLC31A2
EFCAB1
OAS1
LAP3
CDIP1
MAPRE3
CTD-2035E11.5
CACNA1C
FCGR2A
MDH1
CLSTN3
NRP2
HOMER1
COL6A1
ID4
LRRC8B
PTPRN2
KIAA1804
RNF208
MAN2B1
FLJ35934
HIVEP2
ARSJ
ZFYVE28
LEPREL1
FERMT3
RTN3
GFRA1
SLC45A3
LINC00290
ITGA7
STK32C
KCNE4
RUNX1T1
LTBP3
OCA2
TINCR
STAMBPL1
MMD
EFHD1
TCIRG1
KIAA1377
SCN1B
SYNDIG1
RGMA
EDNRA
NBEA
CDK6
PLXNB2
ENO2
CASP1
PPP1R14C
SAMD9L
NEBL
STOX2
SMO
PPP1R3F
HAPLN4
TRIM22
ADAM9
FAM111A
PHF14
RP11-5C23.2
TMEM132B
NOX4
TMEM178A
LAMA5
LOC101928729
MGAT3
KL
SORCS2
RNF125
ETS2
YBX1
PLCH1
CYP2E1
TCERG1L
TYROBP
OSMR
BEND6
DMRT2
TAP1
FCHO1
ERBB4
TENM3
TULP4
C1orf226
PRKD3
VANGL2
SPATA17
IGFBP5
RPE65
AGAP2
CCP110
SIAH3
MAP1LC3C
ARHGAP23
HERC1
ZNF25
C14orf132
CCDC177
LOC101929465
PENK
KIAA1462
SLC40A1
TSPYL2
MDFI
RNASE3
PSMB8-AS1
SH3BP2
SRI
LINC00294
MKL2
ELOVL7
SLC16A7
LDHD
R3HDM1
TP53INP1
FAM60A
CNRIP1
PLEKHA6
SHC3
CCDC92
IGIP
HK2
TNPO1
CTXN1
RP11-803D5.4
LOC101928323
LAMA4
APBB1
WDR47
STAT4
RP11-483C6.1
HABP4
HECW2
PPM1A
VCAM1
CDCA5
HOXD9
RNASE2
HAS1
TANC1
CELF6
DLX6-AS1
BC042366
DAAM2
RGS20
MAFB
GPX3
HINT3
LMTK2
LRRN4CL
ALDH1A1
FAM19A4
KIAA1755
FBN2
C11orf97
PGM2
NKG7
ADAMTS6
SEC61A2
NOL4
CNKSR2
LOC100288310
PXDC1
MADD
CRABP1
FNDC1
KCNN1
RBL1
PRO1082
CLIP3
PLEKHB1
SHISA2
CFC1
NKAPP1
SNRPG
NAPG
ST6GALNAC1
NOMO3
SOX1
UCP2
PKP2
CMTM6
NCAPG2
SEPN1
PARP9
ATP6V1H
TCF12
CCNB1
SRGAP2
PCDH8
FSTL4
RP1-193H18.2
P4HB
KIAA0485
LOC100996385
SPI1
ATP9A
HIST1H2BE
CENPI
KIF3A
GRIA1
PTTG1IP
SLPI
PPP1R3E
NDUFAF4
IRF7
TGFB2
MLLT11
WISP1
RBBP8
IGSF21
NDST3
SMAD5
ANKZF1
CLIC4
LSM11
VAMP1
YKT6
DPYD
ENPP6
TCEAL7
GSX1
SLC13A3
SPRYD7
AMIGO1
ST6GAL2
NFKBIA
DLG4
CABLES1
KDELR2
PTGDR2
SLIT3
TRNP1
LOC100134445
GADD45A
ATG16L2
PDE4A
IGFBP7-AS1
LOC100505797
ALDH8A1
DHCR24
NEDD4
GIMAP2
VILL
AP3M2
VCAN
DDX60
HLA-E
SLC39A10
MBD6
KIF2C
SH2D3C
C17orf51
CMAS
LOC100996342
ARHGDIB
POLD1
[truncated: 1,073 more rows]

## Sheet: Sheet2
Trend check of overlapping DEGs from datasets GSE4290 and GSE10334
	GSE4290	GSE10334
NEFM	-3.84069	-1.19706
RGS4	-3.71945	1.46855
NEFL	-3.68365	-1.16132
COL4A1	3.04977	1.07981
SH3GL3	-2.96386	-1.175
ENPP2	-2.72911	1.11885
RGS1	2.68808	1.77036
COL4A2	2.67921	1.15344
CXCR4	2.40944	1.908
TNFRSF19	2.39287	-1.02784
EPB41L4B	-2.29645	-1.16732
ELOVL4	-2.29127	-1.20664
SELE	-2.23188	1.20582
CFI	2.21641	1.055
EPCAM	-2.10162	-1.10745
CLDN10	-1.8684	1.13297
TYRP1	-1.77988	-1.05992
CPNE5	-1.70903	1.51135
PNOC	-1.60228	1.28942
SFRP4	1.6012	1.34968
TAGLN	1.54661	1.09463
C3	1.46632	1.18458
LY96	1.43597	1.07072
CYBA	1.39685	1.36888
MEF2C	-1.36998	1.02395
COBL	-1.34554	-1.0121
ICAM3	1.33955	1.22611
SELM	-1.3243	1.13496
SOCS3	1.26292	1.20243
IGLC1	1.24718	1.02599
FCGR2B	1.17799	1.17502
TMEM176B	1.17609	1.19187
BMS1P20	-1.15731	2.25922
HCLS1	1.13052	1.15229
IGHD	1.12687	2.38998
PIP5K1B	-1.11679	1.16859
IGKC	1.11369	1.01947
SRGN	1.10333	1.17374
PECAM1	1.09976	1.20989
PDZRN4	-1.09428	1.26972
PLAT	1.08371	1.41779

## Sheet: Sheet3
Overlapping differentially expressed genes (DEGs) of GBM and PD
Genes name
NEFM
NEFL
COL4A1
SH3GL3
RGS1
COL4A2
CXCR4
EPB41L4B
ELOVL4
CFI
EPCAM
TYRP1
SFRP4
TAGLN
C3
LY96
CYBA
COBL
ICAM3
SOCS3
IGLC1
FCGR2B
TMEM176B
HCLS1
IGHD
IGKC
SRGN
PECAM1
PLAT
PNOC
