# Supplementary material for: The potential crosstalk genes and molecular mechanisms between glioblastoma and periodontitis
Source: Sci Rep. 2024 Mar 12;14:5970. doi: 10.1038/s41598-024-56577-2 (PMC10933479; doi:10.1038/s41598-024-56577-2)
Supplement: Supplementary file 3 — Supplementary Table 2. [file 41598_2024_56577_MOESM3_ESM.xlsx]

## Sheet: Sheet1
The list of genes in the most relevant module of WGCNA
MCC	EPC	EcCentricity	GBM-brown	Periodontitis-turquoise
C3	RGS1	SOCS3	UBD	IGHA2
CXCR4	CXCR4	CXCR4	LTF	IGHG1
EPCAM	ICAM3	ICAM3	CNGA3	IGHV4-31
FCGR2B	FCGR2B	FCGR2B	ABCC3	A4GALT
ICAM3	EPCAM	EPCAM	SPOCD1	abParts
LY96	C3	RGS1	PLEKHA4	AC128677.4
NEFM	TAGLN	TAGLN	HLA-DRB1	ACAP1
PECAM1	PECAM1	PECAM1	C7orf57	ACTA2
SRGN	LY96	LY96	HOXA10	ADA
TAGLN	SOCS3	C3	COL3A1	ADAM12
			ABCA13	ADAM19
			ACTA2	ADAM28
			ADAM12	AIF1
			ADAM2	AIM2
			ADM	AKAP2
			AEBP1	AKNA
			AGAP2-AS1	AKR1B1
			AIF1	AL928768.3
			ALG12	ALKBH5
			ALOX5AP	ALOX15B
			ANGPT2	ALOX5
			ANKZF1	ALOX5AP
			ANTXR2	ALPK2
			ANXA1	AMPD1
			AQP1	ANKRD36
			ARSJ	ANKRD44
			BCL3	ANXA6
			BST2	APBB1IP
			C15orf48	APLNR
			C1QA	APOBEC3F
			C1QB	APOBEC3G
			C1R	AQP9
			C1RL	ARHGAP25
			C1S	ARHGAP9
			C21orf62	ARHGDIB
			C3	ARHGEF2
			C4A	ARID3A
			C4orf47	ARMCX3
			C6orf141	ASNS
			C8orf4	ASPHD2
			CA12	ASS1
			CA3	ATF5
			CASP1	ATHL1
			CAV1	ATP2A3
			CCL2	ATP8B2
			CD14	AX746823
			CD151	B4GALT3
			CD163	B4GALT5
			CD93	BCAT1
			CEBPD	BCL2A1
			CELSR1	BCL2L11
			CFD	BEX5
			CFH	BHLHE41
			CFI	BIN2
			CHI3L1	BLM
			CHI3L2	BMF
			CHST7	BMP6
			CLEC5A	BMS1P20
			CLIC1	BST2
			CLIC1P1	BTG2
			COL1A1	BTK
			COL1A2	BTN3A1
			COL4A1	BTN3A2
			COL4A2	BTN3A2
			COL6A2	BTN3A3
			COL6A3	C10orf10
			COL8A1	C11orf24
			CP	C16orf54
			CRIP1	C17orf62
			CSRP2	C19orf10
			CTHRC1	C1QA
			CTRB1	C3
			CTSC	C3AR1
			CXCL8	C4B_2
			CXCR4	C4orf48
			CYR61	C5AR1
			DMRTA2	CADM1
			DNAAF3	CARD8
			EFEMP1	CASP10
			EFNA4	CBFA2T3
			EMILIN1	CCDC69
			EMP1	CCL18
			EMP3	CCL19
			ENPEP	CCL3
			ERAP2	CCL5
			ESM1	CCL8
			EVC	CCM2
			F13A1	CCR1
			FAM129A	CCR2
			FAM20C	CCR5
			FAM221B	CCR7
			FAM26F	CD14
			FAM46A	CD163
			FBLIM1	CD177
			FBXO17	CD180
			FCGBP	CD19
			FCGR3B	CD2
			FES	CD200
			FGFBP2	CD27
			FKBP5	CD300A
			FNDC1	CD37
			FOLR2	CD38
			FSIP1	CD3D
			FZD7	CD3E
			GADD45A	CD48
			GBP1	CD52
			GBP2	CD53
			GBP3	CD79A
			GBP5	CD79B
			GDF15	CD93
			GDPD2	CD97
			GJB2	CDK14
			GPNMB	CDK2AP2
			GPR82	CEACAM1
			GPX3	CECR1
			GPX8	CFB
			HAVCR2	CFI
			HCP5	CHAC1
			HIST1H2BH	CHI3L2
			HLA-J	CHST11
			HMCN1	CHST12
			HMOX1	CHST2
			HOXA1	CKAP2
			HOXB2	CKAP2
			HOXC6	CKAP2
			HP	CKAP2
			HOXC3	CLDN10
			HRCT1	CLPTM1L
			HS3ST3A1	CMTM7
			HSPA6	COL4A1
			HSPG2	COL4A2
			IBSP	COL4A3
			IFI30	COL4A4
			IGFBP5	COPG1
			IGHG1	CORO1A
			IGJ	COTL1
			IGK	CPEB4
			IGKC	CPNE5
			IL13RA1	CPXM1
			IGKV1-17	CR2
			IGLV1-44	CREB3L2
			IL10RB-AS1	CRELD2
			IL13RA2	CRYBB2
			IL1R2	CSF1R
			IL23A	CSF2RB
			IL4I1	CSF3
			IRX3	CSF3R
			ITGB2	CST7
			ITGB4	CTA-250D10.23
			KCND1	CTA-292E10.6
			KCNQ2	CTSH
			KIAA0040	CTSS
			LAMB2	CTSZ
			LEPREL1	CXCL1
			LGALS3	CXCL12
			LILRB1	CXCL13
			LINC01212	CXCL3
			LOC100129518	CXCL5
			LOC100506403	CXCL6
			LOC100509457	CXCL8
			LOC100509457	CXCR4
			LOC101060264	CYAT1
			LOC101926963	CYBA
			LOC101928916	CYFIP2
			LOC400043	CYP24A1
			LOX	CYTH4
			LOXL1	CYTIP
			LOXL2	DAPK1
			LRRC25	DDIT4
			LRRC55	DDIT4L
			LSP1	DDX11
			LUM	DENND1C
			LY96	DENND3
			LYL1	DENND6B
			LYZ	DERL1
			MAP1LC3C	DERL3
			MGARP	DHRS9
			MGP	DKFZp667J0810
			MMP1	DMWD
			MMP9	DNAAF1
			MS4A4A	DNAJB11
			MS4A7	DNAJC1
			MSR1	DNAJC3
			MYOF	DOCK2
			NAMPT	DOK3
			NCF1	DUOX2
			NCF1	DUOXA2
			NID1	DUSP22
			NID2	DUSP4
			NOD2	DUSP5
			NPNT	DUSP6
			ORM1	EAF2
			PCDHB17	EDEM2
			PCOLCE	EFCAB4B
			PDLIM1	EGFL6
			PDLIM4	EHD4
			PDPN	EIF5
			PHLDA2	ELMO1
			PKIB	ELOVL2
			PLA2G2A	ELTD1
			PLAU	EMP3
			PLP2	ENO2
			PLSCR1	ENPP2
			PNLIPRP3	ENTPD1
			POM121L9P	EPOR
			POSTN	ERGIC1
			PROS1	ETS1
			PRSS23	EVI2A
			PTX3	F13A1
			PXDNL	FABP4
			PYGL	FAIM3
			RAB38	FAM101B
			RBP1	FAM107B
			RDH10	FAM117A
			RENBP	FAM20A
			RGS1	FAM20C
			RHOH	FAM46C
			RNASE3	FAM65B
			RP11-201A3.1	FAM78A
			RP11-5C23.2	FBXO16
			RP11-804H8.6	FCER1G
			S100A10	FCGR2B
			S100A11	FCGR2C
			S100A4	FCGR3A
			S100A6	FCGR3B
			S100A8	FCGRT
			S100A9	FCN1
			SAA1	FCRL5
			SAA1	FCRLA
			SCIN	FCRLB
			SDSL	FER1L4
			SECTM1	FERMT3
			SERPINA3	FFAR2
			SERPINE1	FICD
			SERPING1	FKBP11
			SERPINH1	FKBP2
			SFRP4	FLI1
			SLC16A4	FLJ32255
			SMIM3	FMNL1
			SNAI1	FMO1
			SOCS3	FNDC1
			SPRY4-IT1	FNDC3B
			SRPX	FOLR2
			SRPX2	FPR1
			STAB1	FUCA1
			STEAP3	FUCA2
			STXBP2	FYB
			SYTL3	G0S2
			TAGLN	GABBR1
			TAGLN2	GANAB
			TCIRG1	GAS6
			TGFB1I1	GDF15
			TGFBI	GIMAP4
			THBS1	GLCCI1
			TIMP1	GLDC
			TMEM45A	GLIPR2
			TMEM71	GLRX
			TNC	GLYR1
			TNFRSF12A	GMDS
			TPRG1	GMFG
			TREM1	GNG11
			TRIP6	GNG7
			TUBB6	GNLY
			UNC93B1	GPR171
			VAMP8	GPSM3
			VCAM1	GPX7
			VEGFA	GSTM1
			VMP1	GSTM2
			VSIG4	GSTM5
			WDR63	GTSF1
			WISP1	GUSB
			WNK4	GUSBP11
				GVINP1
				GYPC
				GZMB
				GZMK
				H6PD
				HBA1
				HBB
				HBD
				HBG2
				HCK
				HCLS1
				HERPUD1
				HID1
				HIST1H1C
				HLA-DMA
				HLA-DMB
				HLA-DOA
				HLA-DOB
				HLA-DQA1
				HLA-DRB1
				HMHA1
				HOTAIRM1
				HOXB2
				HSD11B1
				HSH2D
				HSP90B1
				HYOU1
				ICAM1
				ICAM2
				ICAM3
				IFFO1
				IFI30
				IFI35
				IFNAR2
				IFT27
				IGDCC4
				IGH
				IGHA1
				IGHD
				IGHG1
				IGHG3
				IGHG4
				IGHM
				IGHV3-54
				IGHV3-73
				IGHV4-31
				IGJ
				IGK
				Igk
				IGKC
				IGKV1-17
				IGKV1D-37
				IGKV1OR2-108
				IGLC1
				IGLJ2
				IGLJ3
				IGLL5
				IGLV2-14
				IGLV2-5
				IGLV3-19
				IGLV3-25
				IGLV4-60
				IGLV6-57
				IKBIP
				IKZF1
				IKZF3
				IL10RA
				IL16
				IL18BP
				IL19
				IL1A
				IL1B
				IL24
				IL2RB
				IL2RG
				IL32
				IL7R
				INHBA
				INPP5D
				IRF4
				IRF8
				ISG15
				ISG20
				ITGA8
				ITGAL
				ITGAM
				ITGAX
				ITGB2
				ITGB2-AS1
				ITGB7
				ITK
				ITM2C
				JAK3
				JSRP1
				KCNA3
				KCNN3
				KCNN4
				KDELR2
				KIAA0125
				KIF21B
				KISS1R
				KLF2
				KLHL6
				KLK6
				KLRB1
				KLRC4-KLRK1
				KMO
				KRT19
				KRTCAP2
				KYNU
				LAMA3
				LAMC2
				LAMP3
				LAPTM5
				LAT2
				LAX1
				LBP
				LCK
				LCP1
				LCP2
				LIME1
				LPXN
				LRRC15
				LRRN3
				LTB
				LY9
				LY96
				LYN
				LYZ
				MANF
				MAP4K1
				MARCKSL1
				MDK
				MDM4
				MEF2B
				MEF2C
				MEI1
				MERTK
				MFNG
				MGAT2
				MGAT3
				MIAT
				MICB
				MIR143HG
				MIR29B2
				MIR6741
				MIR8071-2
				MLKL
				MME
				MMP1
				MMP12
				MMP13
				MMP3
				MMP7
				MMP9
				MNDA
				MOGS
				MPEG1
				MPPED2
				MS4A1
				MS4A4A
				MS4A6A
				MS4A7
				MTHFD2
				MUC1
				MUC20
				MUC4
				MYADM
				MYO1G
				MZB1
				NANS
				NAPSB
				NCF1
				NCF2
				NCF4
				NCKAP1L
				NEU1
				NEU3
				NKG7
				NLRC3
				NNMT
				NOL4L
				NUCB2
				NUP210
				OAS2
				ODAM
				ODC1
				ODF3B
				OLFM1
				OLFML2B
				OSGIN1
				P2RX4
				P2RX5
				P2RY13
				P2RY8
				PARM1
				PARVG
				PAX5
				PCDH17
				PCED1B
				PDE4A
				PDE4B
				PDE4DIP
				PDGFD
				PDIA4
				PDIA5
				PDZRN4
				PECAM1
				PEX6
				PHLDA1
				PIK3AP1
				PIM2
				PIP5K1B
				PLA1A
				PLA2G2D
				PLA2G7
				PLAC8
				PLAT
				PLCG2
				PLEK
				PNOC
				PNPLA2
				POU2F2
				PPAPDC1B
				PPBP
				PPCDC
				PPM1M
				PPP1R16B
				PRDM1
				PRDX4
				PREB
				PRKCB
				PRKCSH
				PROK2
				PRSS22
				PSENEN
				PSMB8-AS1
				PSMB9
				PTGDS
				PTK2B
				PTP4A3
				PTPN7
				PTPRCAP
				PTPRJ
				PXDN
				QPRT
				RAB26
				RAB30
				RAB3A
				RAB3IL1
				RABAC1
				RAC2
				RAI14
				RARRES2
				RARRES3
				RASAL3
				RASSF2
				RASSF4
				RBBP4
				RCSD1
				RDH10
				RGCC
				RGS1
				RGS2
				RGS4
				RHBDD1
				RHOF
				RHOH
				RNASE1
				RNASE6
				RNASET2
				RNF166
				RP11-138A9.1
				RP11-732A19.1
				RP5-1092A3.4
				RPN1
				RPN2
				RRBP1
				RTEL1-TNFRSF6B
				RUNX1-IT1
				RUNX3
				SAA2
				SAA2-SAA4
				SASH3
				SCAMP5
				SCARA5
				SCARB1
				SDF2L1
				SEC11C
				SEC14L1
				SEL1L3
				SELE
				SELL
				SELM
				SELP
				SELPLG
				SELT
				SEPT1
				SEPT6
				SERPINA1
				SERPINB9
				SERPINE1
				SFRP4
				SH2B2
				SH3KBP1
				SHANK3
				SIDT1
				SIT1
				SLA
				SLAMF6
				SLAMF7
				SLAMF8
				SLC12A8
				SLC13A5
				SLC15A2
				SLC17A9
				SLC1A4
				SLC25A45
				SLC2A10
				SLC2A14
				SLC2A3
				SLC2A6
				SLC38A10
				SLC39A7
				SLC7A11
				SLC7A5
				SLC7A7
				SLFN11
				SMAP2
				SMPDL3B
				SNRPN
				SNX20
				SOCS3
				SOD2
				SP140
				SPAG4
				SPATC1L
				SPATS2
				SPCS1
				SPOCK2
				SPP1
				SRGN
				SRM
				SRPR
				SRPRB
				SSR3
				SSR4
				ST3GAL1
				ST3GAL5
				ST6GAL1
				ST6GALNAC4
				STAT4
				STT3A
				SYNE1
				SYVN1
				TAGAP
				TAPBPL
				TAR
				TBC1D10C
				TBXAS1
				TCIRG1
				TDO2
				TGM2
				THEMIS2
				THY1
				TIMP1
				TLR4
				TLR9
				TMC8
				TMEM140
				TMEM156
				TMEM176A
				TMEM176B
				TMEM71
				TMPRSS2
				TMPRSS4
				TNFAIP6
				TNFRSF10C
				TNFRSF17
				TNFRSF1B
				TNFSF13B
				TNS3
				TOR3A
				TPST2
				TRAC
				TRAM2
				TRBC1
				TRG-AS1
				TRIB1
				TRMT2B
				TSC22D3
				TSPAN11
				TSPAN13
				TXNDC11
				TXNDC15
				TXNDC5
				TYROBP
				UBXN11
				UCP2
				UGT2B17
				VAMP1
				VAV1
				VCAM1
				VCAN
				VIMP
				VNN2
				VOPP1
				VWF
				WARS
				WAS
				WDFY4
				WFS1
				WISP1
				WNT2
				XBP1
				XCL1
				XDH
				XRRA1
				ZBP1
				ZC3H12D
				ZFAT
				ZMYM6
				ZNF215
				ZNF236
				ZNF275
				ZNF827
				LOC100129518
				LOC100506403
				LOC100509457
				LOC100509457
				LOC101060264
				LOC101926963
				LOC101928916
