# Supplementary material for: The potential crosstalk genes and molecular mechanisms between glioblastoma and periodontitis
Source: Sci Rep. 2024 Mar 12;14:5970. doi: 10.1038/s41598-024-56577-2 (PMC10933479; doi:10.1038/s41598-024-56577-2)
Supplement: Supplementary file 4 — Supplementary Table 3. [file 41598_2024_56577_MOESM4_ESM.xlsx]

## Sheet: Sheet 1
The list of genes obtained from Multiple different algorithm and WGCNA module
MCC AND EPC AND EcCentricity AND GBM AND Periodontitis	Only MCC	Only EPC	Only EcCentricity	Only GBM	Only Periodontitis	MCC AND EPC NOT EcCentricity NOT GBM NOT Periodontitis	MCC AND EcCentricity NOT EPC NOT GBM NOT Periodontitis	MCC AND GBM NOT EPC NOT EcCentricity NOT Periodontitis	MCC AND Periodontitis NOT EPC NOT EcCentricity NOT GBM	EPC AND EcCentricity NOT MCC NOT GBM NOT Periodontitis	EPC AND GBM NOT MCC NOT EcCentricity NOT Periodontitis	EPC AND Periodontitis NOT MCC NOT EcCentricity NOT GBM	EcCentricity AND GBM NOT MCC NOT EPC NOT Periodontitis	EcCentricity AND Periodontitis NOT MCC NOT EPC NOT GBM	GBM AND Periodontitis NOT MCC NOT EPC NOT EcCentricity	MCC AND EPC AND EcCentricity NOT GBM NOT Periodontitis	MCC AND EPC AND GBM NOT EcCentricity NOT Periodontitis	MCC AND EPC AND Periodontitis NOT EcCentricity NOT GBM	MCC AND EcCentricity AND GBM NOT EPC NOT Periodontitis	MCC AND EcCentricity AND Periodontitis NOT EPC NOT GBM	MCC AND GBM AND Periodontitis NOT EPC NOT EcCentricity	EPC AND EcCentricity AND GBM NOT MCC NOT Periodontitis	EPC AND EcCentricity AND Periodontitis NOT MCC NOT GBM	EPC AND GBM AND Periodontitis NOT MCC NOT EcCentricity	EcCentricity AND GBM AND Periodontitis NOT MCC NOT EPC	MCC AND EPC AND EcCentricity AND GBM NOT Periodontitis	MCC AND EPC AND EcCentricity AND Periodontitis NOT GBM	MCC AND EPC AND GBM AND Periodontitis NOT EcCentricity	MCC AND EcCentricity AND GBM AND Periodontitis NOT EPC	EPC AND EcCentricity AND GBM AND Periodontitis NOT MCC
C3	NEFM			UBD	IGHA2				SRGN						HLA-DRB1	EPCAM										TAGLN	FCGR2B			RGS1
CXCR4				LTF	IGHV4-31										ACTA2												ICAM3			SOCS3
LY96				CNGA3	A4GALT										ADAM12												PECAM1
				ABCC3	abParts										AIF1
				SPOCD1	AC128677.4										ALOX5AP
				PLEKHA4	ACAP1										BST2
				C7orf57	ADA										C1QA
				HOXA10	ADAM19										CD14
				COL3A1	ADAM28										CD163
				ABCA13	AIM2										CD93
				ADAM2	AKAP2										CFI
				ADM	AKNA										CHI3L2
				AEBP1	AKR1B1										COL4A1
				AGAP2-AS1	AL928768.3										COL4A2
				ALG12	ALKBH5										CXCL8
				ANGPT2	ALOX15B										EMP3
				ANKZF1	ALOX5										F13A1
				ANTXR2	ALPK2										FAM20C
				ANXA1	AMPD1										FCGR3B
				AQP1	ANKRD36										FNDC1
				ARSJ	ANKRD44										FOLR2
				BCL3	ANXA6										GDF15
				C15orf48	APBB1IP										HOXB2
				C1QB	APLNR										IFI30
				C1R	APOBEC3F										IGHG1
				C1RL	APOBEC3G										IGJ
				C1S	AQP9										IGK
				C21orf62	ARHGAP25										IGKC
				C4A	ARHGAP9										IGKV1-17
				C4orf47	ARHGDIB										ITGB2
				C6orf141	ARHGEF2										LOC100129518
				C8orf4	ARID3A										LOC100506403
				CA12	ARMCX3										LOC100509457
				CA3	ASNS										LOC101060264
				CASP1	ASPHD2										LOC101926963
				CAV1	ASS1										LOC101928916
				CCL2	ATF5										LYZ
				CD151	ATHL1										MMP1
				CEBPD	ATP2A3										MMP9
				CELSR1	ATP8B2										MS4A4A
				CFD	AX746823										MS4A7
				CFH	B4GALT3										NCF1
				CHI3L1	B4GALT5										RDH10
				CHST7	BCAT1										RHOH
				CLEC5A	BCL2A1										SERPINE1
				CLIC1	BCL2L11										SFRP4
				CLIC1P1	BEX5										TCIRG1
				COL1A1	BHLHE41										TIMP1
				COL1A2	BIN2										TMEM71
				COL6A2	BLM										VCAM1
				COL6A3	BMF										WISP1
				COL8A1	BMP6
				CP	BMS1P20
				CRIP1	BTG2
				CSRP2	BTK
				CTHRC1	BTN3A1
				CTRB1	BTN3A2
				CTSC	BTN3A3
				CYR61	C10orf10
				DMRTA2	C11orf24
				DNAAF3	C16orf54
				EFEMP1	C17orf62
				EFNA4	C19orf10
				EMILIN1	C3AR1
				EMP1	C4B_2
				ENPEP	C4orf48
				ERAP2	C5AR1
				ESM1	CADM1
				EVC	CARD8
				FAM129A	CASP10
				FAM221B	CBFA2T3
				FAM26F	CCDC69
				FAM46A	CCL18
				FBLIM1	CCL19
				FBXO17	CCL3
				FCGBP	CCL5
				FES	CCL8
				FGFBP2	CCM2
				FKBP5	CCR1
				FSIP1	CCR2
				FZD7	CCR5
				GADD45A	CCR7
				GBP1	CD177
				GBP2	CD180
				GBP3	CD19
				GBP5	CD2
				GDPD2	CD200
				GJB2	CD27
				GPNMB	CD300A
				GPR82	CD37
				GPX3	CD38
				GPX8	CD3D
				HAVCR2	CD3E
				HCP5	CD48
				HIST1H2BH	CD52
				HLA-J	CD53
				HMCN1	CD79A
				HMOX1	CD79B
				HOXA1	CD97
				HOXC6	CDK14
				HP	CDK2AP2
				HOXC3	CEACAM1
				HRCT1	CECR1
				HS3ST3A1	CFB
				HSPA6	CHAC1
				HSPG2	CHST11
				IBSP	CHST12
				IGFBP5	CHST2
				IL13RA1	CKAP2
				IGLV1-44	CLDN10
				IL10RB-AS1	CLPTM1L
				IL13RA2	CMTM7
				IL1R2	COL4A3
				IL23A	COL4A4
				IL4I1	COPG1
				IRX3	CORO1A
				ITGB4	COTL1
				KCND1	CPEB4
				KCNQ2	CPNE5
				KIAA0040	CPXM1
				LAMB2	CR2
				LEPREL1	CREB3L2
				LGALS3	CRELD2
				LILRB1	CRYBB2
				LINC01212	CSF1R
				LOC400043	CSF2RB
				LOX	CSF3
				LOXL1	CSF3R
				LOXL2	CST7
				LRRC25	CTA-250D10.23
				LRRC55	CTA-292E10.6
				LSP1	CTSH
				LUM	CTSS
				LYL1	CTSZ
				MAP1LC3C	CXCL1
				MGARP	CXCL12
				MGP	CXCL13
				MSR1	CXCL3
				MYOF	CXCL5
				NAMPT	CXCL6
				NID1	CYAT1
				NID2	CYBA
				NOD2	CYFIP2
				NPNT	CYP24A1
				ORM1	CYTH4
				PCDHB17	CYTIP
				PCOLCE	DAPK1
				PDLIM1	DDIT4
				PDLIM4	DDIT4L
				PDPN	DDX11
				PHLDA2	DENND1C
				PKIB	DENND3
				PLA2G2A	DENND6B
				PLAU	DERL1
				PLP2	DERL3
				PLSCR1	DHRS9
				PNLIPRP3	DKFZp667J0810
				POM121L9P	DMWD
				POSTN	DNAAF1
				PROS1	DNAJB11
				PRSS23	DNAJC1
				PTX3	DNAJC3
				PXDNL	DOCK2
				PYGL	DOK3
				RAB38	DUOX2
				RBP1	DUOXA2
				RENBP	DUSP22
				RNASE3	DUSP4
				RP11-201A3.1	DUSP5
				RP11-5C23.2	DUSP6
				RP11-804H8.6	EAF2
				S100A10	EDEM2
				S100A11	EFCAB4B
				S100A4	EGFL6
				S100A6	EHD4
				S100A8	EIF5
				S100A9	ELMO1
				SAA1	ELOVL2
				SCIN	ELTD1
				SDSL	ENO2
				SECTM1	ENPP2
				SERPINA3	ENTPD1
				SERPING1	EPOR
				SERPINH1	ERGIC1
				SLC16A4	ETS1
				SMIM3	EVI2A
				SNAI1	FABP4
				SPRY4-IT1	FAIM3
				SRPX	FAM101B
				SRPX2	FAM107B
				STAB1	FAM117A
				STEAP3	FAM20A
				STXBP2	FAM46C
				SYTL3	FAM65B
				TAGLN2	FAM78A
				TGFB1I1	FBXO16
				TGFBI	FCER1G
				THBS1	FCGR2C
				TMEM45A	FCGR3A
				TNC	FCGRT
				TNFRSF12A	FCN1
				TPRG1	FCRL5
				TREM1	FCRLA
				TRIP6	FCRLB
				TUBB6	FER1L4
				UNC93B1	FERMT3
				VAMP8	FFAR2
				VEGFA	FICD
				VMP1	FKBP11
				VSIG4	FKBP2
				WDR63	FLI1
				WNK4	FLJ32255
					FMNL1
					FMO1
					FNDC3B
					FPR1
					FUCA1
					FUCA2
					FYB
					G0S2
					GABBR1
					GANAB
					GAS6
					GIMAP4
					GLCCI1
					GLDC
					GLIPR2
					GLRX
					GLYR1
					GMDS
					GMFG
					GNG11
					GNG7
					GNLY
					GPR171
					GPSM3
					GPX7
					GSTM1
					GSTM2
					GSTM5
					GTSF1
					GUSB
					GUSBP11
					GVINP1
					GYPC
					GZMB
					GZMK
					H6PD
					HBA1
					HBB
					HBD
					HBG2
					HCK
					HCLS1
					HERPUD1
					HID1
					HIST1H1C
					HLA-DMA
					HLA-DMB
					HLA-DOA
					HLA-DOB
					HLA-DQA1
					HMHA1
					HOTAIRM1
					HSD11B1
					HSH2D
					HSP90B1
					HYOU1
					ICAM1
					ICAM2
					IFFO1
					IFI35
					IFNAR2
					IFT27
					IGDCC4
					IGH
					IGHA1
					IGHD
					IGHG3
					IGHG4
					IGHM
					IGHV3-54
					IGHV3-73
					Igk
					IGKV1D-37
					IGKV1OR2-108
					IGLC1
					IGLJ2
					IGLJ3
					IGLL5
					IGLV2-14
					IGLV2-5
					IGLV3-19
					IGLV3-25
					IGLV4-60
					IGLV6-57
					IKBIP
					IKZF1
					IKZF3
					IL10RA
					IL16
					IL18BP
					IL19
					IL1A
					IL1B
					IL24
					IL2RB
					IL2RG
					IL32
					IL7R
					INHBA
					INPP5D
					IRF4
					IRF8
					ISG15
					ISG20
					ITGA8
					ITGAL
					ITGAM
					ITGAX
					ITGB2-AS1
					ITGB7
					ITK
					ITM2C
					JAK3
					JSRP1
					KCNA3
					KCNN3
					KCNN4
					KDELR2
					KIAA0125
					KIF21B
					KISS1R
					KLF2
					KLHL6
					KLK6
					KLRB1
					KLRC4-KLRK1
					KMO
					KRT19
					KRTCAP2
					KYNU
					LAMA3
					LAMC2
					LAMP3
					LAPTM5
					LAT2
					LAX1
					LBP
					LCK
					LCP1
					LCP2
					LIME1
					LPXN
					LRRC15
					LRRN3
					LTB
					LY9
					LYN
					MANF
					MAP4K1
					MARCKSL1
					MDK
					MDM4
					MEF2B
					MEF2C
					MEI1
					MERTK
					MFNG
					MGAT2
					MGAT3
					MIAT
					MICB
					MIR143HG
					MIR29B2
					MIR6741
					MIR8071-2
					MLKL
					MME
					MMP12
					MMP13
					MMP3
					MMP7
					MNDA
					MOGS
					MPEG1
					MPPED2
					MS4A1
					MS4A6A
					MTHFD2
					MUC1
					MUC20
					MUC4
					MYADM
					MYO1G
					MZB1
					NANS
					NAPSB
					NCF2
					NCF4
					NCKAP1L
					NEU1
					NEU3
					NKG7
					NLRC3
					NNMT
					NOL4L
					NUCB2
					NUP210
					OAS2
					ODAM
					ODC1
					ODF3B
					OLFM1
					OLFML2B
					OSGIN1
					P2RX4
					P2RX5
					P2RY13
					P2RY8
					PARM1
					PARVG
					PAX5
					PCDH17
					PCED1B
					PDE4A
					PDE4B
					PDE4DIP
					PDGFD
					PDIA4
					PDIA5
					PDZRN4
					PEX6
					PHLDA1
					PIK3AP1
					PIM2
					PIP5K1B
					PLA1A
					PLA2G2D
					PLA2G7
					PLAC8
					PLAT
					PLCG2
					PLEK
					PNOC
					PNPLA2
					POU2F2
					PPAPDC1B
					PPBP
					PPCDC
					PPM1M
					PPP1R16B
					PRDM1
					PRDX4
					PREB
					PRKCB
					PRKCSH
					PROK2
					PRSS22
					PSENEN
					PSMB8-AS1
					PSMB9
					PTGDS
					PTK2B
					PTP4A3
					PTPN7
					PTPRCAP
					PTPRJ
					PXDN
					QPRT
					RAB26
					RAB30
					RAB3A
					RAB3IL1
					RABAC1
					RAC2
					RAI14
					RARRES2
					RARRES3
					RASAL3
					RASSF2
					RASSF4
					RBBP4
					RCSD1
					RGCC
					RGS2
					RGS4
					RHBDD1
					RHOF
					RNASE1
					RNASE6
					RNASET2
					RNF166
					RP11-138A9.1
					RP11-732A19.1
					RP5-1092A3.4
					RPN1
					RPN2
					RRBP1
					RTEL1-TNFRSF6B
					RUNX1-IT1
					RUNX3
					SAA2
					SAA2-SAA4
					SASH3
					SCAMP5
					SCARA5
					SCARB1
					SDF2L1
					SEC11C
					SEC14L1
					SEL1L3
					SELE
					SELL
					SELM
					SELP
					SELPLG
					SELT
					SEPT1
					SEPT6
					SERPINA1
					SERPINB9
					SH2B2
					SH3KBP1
					SHANK3
					SIDT1
					SIT1
					SLA
					SLAMF6
					SLAMF7
					SLAMF8
					SLC12A8
					SLC13A5
					SLC15A2
					SLC17A9
					SLC1A4
					SLC25A45
					SLC2A10
					SLC2A14
					SLC2A3
					SLC2A6
					SLC38A10
					SLC39A7
					SLC7A11
					SLC7A5
					SLC7A7
					SLFN11
					SMAP2
					SMPDL3B
					SNRPN
					SNX20
					SOD2
					SP140
					SPAG4
					SPATC1L
					SPATS2
					SPCS1
					SPOCK2
					SPP1
					SRM
					SRPR
					SRPRB
					SSR3
					SSR4
					ST3GAL1
					ST3GAL5
					ST6GAL1
					ST6GALNAC4
					STAT4
					STT3A
					SYNE1
					SYVN1
					TAGAP
					TAPBPL
					TAR
					TBC1D10C
					TBXAS1
					TDO2
					TGM2
					THEMIS2
					THY1
					TLR4
					TLR9
					TMC8
					TMEM140
					TMEM156
					TMEM176A
					TMEM176B
					TMPRSS2
					TMPRSS4
					TNFAIP6
					TNFRSF10C
					TNFRSF17
					TNFRSF1B
					TNFSF13B
					TNS3
					TOR3A
					TPST2
					TRAC
					TRAM2
					TRBC1
					TRG-AS1
					TRIB1
					TRMT2B
					TSC22D3
					TSPAN11
					TSPAN13
					TXNDC11
					TXNDC15
					TXNDC5
					TYROBP
					UBXN11
					UCP2
					UGT2B17
					VAMP1
					VAV1
					VCAN
					VIMP
					VNN2
					VOPP1
					VWF
					WARS
					WAS
					WDFY4
					WFS1
					WNT2
					XBP1
					XCL1
					XDH
					XRRA1
					ZBP1
					ZC3H12D
					ZFAT
					ZMYM6
					ZNF215
					ZNF236
					ZNF275
					ZNF827
